# Supplementary material for: Autophagy modulators influence the content of important signalling molecules in PS-positive extracellular vesicles
Source: Cell Commun Signal. 2023 May 24;21:120. doi: 10.1186/s12964-023-01126-z (PMC10210466; doi:10.1186/s12964-023-01126-z)
Supplement: Supplementary file 3 — Additional file 2: Table S1. Changes in the representation of PS-EVs proteins caused by autophagy modulators. [file 12964_2023_1126_MOESM2_ESM.xlsx]

## Sheet: Detected proteins
treatment	All proteins identified	identified in at least one replicate	identified in at least two replicates	identified in at least three replicates
control	5431	3419	2922	2504
AUTO	5431	3185	2519	2088
BAFA1	5431	3439	3056	2721
BEZ	5431	3236	2789	2451
CPD18	5431	2730	2298	1954
EACC	5431	3283	2795	2438
HCQ	5431	3099	2669	2316
starv.	5431	3258	2916	2594
RAPA	5431	3237	2817	2478
TOR1	5431	3054	2645	2271

## Sheet: HCQ up
HCQ vs. control, up-regulated
Accession	Gene name	log FC	adj. p val.
O95415	BRI3	3.62446	0.0276281
Q99417	MYCBP	2.91953	0.0268294
P28799	GRN	2.60803	0.0356829
P07602	PSAP	2.5262	5.57569e-05
Q969X5	ERGIC1	2.4601	0.0300924
Q14956	GPNMB	2.43437	4.66395e-06
Q86WA9	SLC26A11	2.27225	0.0132705
P50897	PPT1	2.01402	4.66395e-06
Q9BT67	NDFIP1	1.86844	0.00826427
Q13501	SQSTM1	1.86271	5.15345e-05
Q9NY26	SLC39A1	1.84258	0.000338573
Q92896	GLG1	1.76065	2.93309e-05
O75976	CPD	1.71803	1.61898e-05
O95249	GOSR1	1.70334	0.00318414
Q7Z4F1	LRP10	1.69657	1.62213e-05
O15118	NPC1	1.62641	5.15345e-05
Q7L1W4	LRRC8D	1.57992	0.00560667
Q8NFJ5	GPRC5A	1.48328	0.00531959
Q9BXS4	TMEM59	1.42688	4.66395e-06
Q969T9	WBP2	1.41126	0.0125832
Q8NBN3	TMEM87A	1.35299	0.000438223
Q8TCT8	SPPL2A	1.33566	0.00514746
Q14108	SCARB2	1.32353	0.000113048
Q9NU53	GINM1	1.28182	0.0101622
O15269	SPTLC1	1.28163	8.7296e-06
Q9H6Y7	RNF167	1.27573	0.0487177
Q9NX62	BPNT2	1.2517	0.0125832
Q8WUA8	TSKU	1.24944	0.0248197
P02794	FTH1	1.22332	0.0123887
P07339	CTSD	1.21559	0.0266187
P60520	GABARAPL2	1.20689	0.0266187
Q9NUM4	TMEM106B	1.17288	0.00560667
O43291	SPINT2	1.16887	0.000382733
O43752	STX6	1.11502	5.15345e-05
O60637	TSPAN3	1.11105	0.0205942
Q9Y287	ITM2B	1.07978	0.000783703
Q9Y487	ATP6V0A2	1.05806	0.0245105
O14964	HGS	1.04917	0.00126692
P51809	VAMP7	1.03929	0.00135342

## Sheet: HCQ down
HCQ vs. control, down-regulated
Accession	Gene name	log FC	adj. p val.
Q86UW9	DTX2	-2.62605	0.00568646
P39060	COL18A1	-2.20624	5.89335e-06
Q494U1	PLEKHN1	-2.05826	0.0448966
Q13114	TRAF3	-2.02317	0.0177735
Q96FV3	TSPAN17	-1.29892	0.00231093
Q9NRY6	PLSCR3	-1.2334	0.000173773
Q96RF0	SNX18	-1.14894	0.000638629
Q8WV41	SNX33	-1.06163	0.0187222

## Sheet: BAFA1 up
BAFA1 vs. control, up-regulated
Accession	Gene name	log FC	adj. p val.
Q7Z7H5	TMED4	5.26119	4.87668e-15
Q9NZV1	CRIM1	4.68059	6.26828e-05
O00461	GOLIM4	4.45552	3.91478e-13
Q92896	GLG1	4.45115	1.64068e-15
Q99650	OSMR	4.44513	2.28366e-07
O43291	SPINT2	4.43471	3.31346e-18
Q6P4E1	GOLM2	4.40287	1.47244e-09
Q13772	NCOA4	4.39822	5.03034e-05
Q7Z4F1	LRP10	4.37528	4.51758e-16
Q13501	SQSTM1	4.34345	2.59395e-14
Q9BT67	NDFIP1	4.19641	1.09801e-09
Q9NX62	BPNT2	4.15421	3.08321e-13
P78552	IL13RA1	4.1423	1.5989e-06
Q9Y3E5	PTRH2	4.13248	7.1181e-10
Q8IVQ6	ZDHHC21	4.10635	3.62362e-07
Q99571	P2RX4	4.09554	3.06261e-05
Q9Y3B3	TMED7	4.08818	7.81293e-14
Q9Y282	ERGIC3	4.05301	0.00531665
Q9BXS4	TMEM59	4.03305	2.50004e-18
Q9NU53	GINM1	4.02323	5.89263e-13
Q13137	CALCOCO2	4.01607	1.60402e-05
O15269	SPTLC1	4.00451	1.13369e-18
P49755	TMED10	3.95697	2.15079e-15
Q9NWD8	TMEM248	3.95355	1.98205e-10
O95415	BRI3	3.94722	0.00235451
P24394	IL4R	3.79996	4.53012e-07
Q9NQX7	ITM2C	3.78059	3.72923e-13
Q9GZP1	NRSN2	3.75935	0.000377914
Q9H3U5	MFSD1	3.74951	7.02401e-06
Q86WA9	SLC26A11	3.71501	2.07922e-06
P02792	FTL	3.69721	0.000905979
P02794	FTH1	3.69352	2.79953e-12
O75197	LRP5	3.69041	4.65984e-12
Q92544	TM9SF4	3.67367	1.08643e-11
Q86VI4	LAPTM4B	3.64781	9.67213e-06
Q9H8Y8	GORASP2	3.62781	5.36475e-10
O95249	GOSR1	3.60399	5.62904e-10
Q86VP1	TAX1BP1	3.59766	8.41883e-07
Q06481	APLP2	3.58848	4.7201e-14
Q14114	LRP8	3.56508	0.00205401
P60520	GABARAPL2	3.55307	5.31207e-11
Q68CQ7	GLT8D1	3.52166	1.41951e-05
Q04756	HGFAC	3.51994	0.000829012
Q9Y287	ITM2B	3.45369	1.77061e-15
O00180	KCNK1	3.44455	0.000381861
P13747	HLA-E	3.41546	3.99428e-05
Q8TB61	SLC35B2	3.32152	2.52977e-09
Q6ZNA5	FRRS1	3.31332	6.40618e-07
P01130	LDLR	3.26648	1.26989e-11
Q8NHU3	SGMS2	3.24297	4.11745e-08
Q14956	GPNMB	3.20276	2.83766e-10
Q13795	ARFRP1	3.20054	6.65685e-07
Q07912	TNK2	3.16754	0.000110317
Q96A54	ADIPOR1	3.14634	1.74329e-06
O60499	STX10	3.13804	3.67088e-06
P55899	FCGRT	3.09678	2.8812e-05
O60513	B4GALT4	3.06215	0.0049972
P25106	ACKR3	3.05516	3.7766e-06
P17181	IFNAR1	3.03369	1.34531e-11
P15260	IFNGR1	3.01573	7.18793e-14
Q3MIP1	ITPRIPL2	2.99051	4.68087e-07
P10644	PRKAR1A	2.9753	1.37833e-10
Q92520	FAM3C	2.96243	1.00293e-11
O75509	TNFRSF21	2.95556	0.000656916
O43752	STX6	2.9534	1.64068e-15
P36941	LTBR	2.94565	0.00750078
Q8NBJ4	GOLM1	2.9268	4.41911e-08
Q8N2K0	ABHD12	2.91443	0.000270303
Q9NUM4	TMEM106B	2.91052	4.96805e-11
O14944	EREG	2.90138	5.07113e-08
Q8IV08	PLD3	2.89868	6.05623e-12
P28799	GRN	2.89361	0.00277581
P50897	PPT1	2.8822	3.42359e-11
A2RU67	FAM234B	2.85104	7.06319e-10
Q9NY26	SLC39A1	2.83251	1.03031e-08
O14964	HGS	2.83165	2.87175e-13
Q8NBV8	SYT8	2.83069	1.13254e-05
Q96BD0	SLCO4A1	2.82054	0.00237397
P16871	IL7R	2.80262	0.00337825
Q8IXU6	SLC35F2	2.79726	1.64093e-06
Q9NUN5	LMBRD1	2.78463	3.27421e-09
Q99805	TM9SF2	2.75576	1.77061e-15
Q658P3	STEAP3	2.75253	6.43832e-12
Q9H2V7	SPNS1	2.74923	0.00411207
O14763	TNFRSF10B	2.74918	3.91478e-13
Q8NFJ5	GPRC5A	2.74399	2.88888e-08
Q8NBN3	TMEM87A	2.74313	3.49268e-11
O95772	STARD3NL	2.74167	0.00493962
O75976	CPD	2.73143	3.97205e-11
P19438	TNFRSF1A	2.72783	2.42749e-05
P04114	APOB	2.72321	2.6319e-05
Q16651	PRSS8	2.71014	1.60225e-05
Q8TCG2	PI4K2B	2.70662	0.00669056
P43003	SLC1A3	2.66613	6.82258e-06
Q6N075	MFSD5	2.63607	0.0410894
P07602	PSAP	2.62618	2.26444e-06
Q8WUM9	SLC20A1	2.62572	2.59395e-14
O75071	EFCAB14	2.62384	0.00120272
Q99988	GDF15	2.62115	0.00328854
Q9BVK6	TMED9	2.61844	1.98205e-10
Q9UI14	RABAC1	2.61547	0.0203582
Q99417	MYCBP	2.60264	0.0137185
P98194	ATP2C1	2.57699	1.9696e-13
Q969T9	WBP2	2.56139	2.5287e-07
Q07954	LRP1	2.52888	7.22638e-06
Q8NC44	RETREG2	2.51978	0.0374657
O43556	SGCE	2.50629	6.01396e-09
O60637	TSPAN3	2.49849	1.15054e-08
Q8TC12	RDH11	2.4954	6.40618e-07
P02786	TFRC	2.48853	2.75365e-13
Q13242	SRSF9	2.47982	0.0266667
Q9NRX5	SERINC1	2.46185	5.90896e-11
P15514	AREG	2.45846	7.03215e-08
Q8NC67	NETO2	2.45773	0.000524293
O15321	TM9SF1	2.44313	0.000118863
Q8NC42	RNF149	2.43402	1.0704e-11
Q8TCT8	SPPL2A	2.42173	3.81148e-08
P29353	SHC1	2.42157	3.93732e-11
P53801	PTTG1IP	2.40933	1.87958e-07
O95817	BAG3	2.3996	1.72102e-11
O60493	SNX3	2.39511	1.90074e-09
Q7L1W4	LRRC8D	2.39428	1.62259e-06
Q9H6X2	ANTXR1	2.38049	1.60479e-08
P20338	RAB4A	2.37319	9.98613e-11
P42892	ECE1	2.36178	2.87175e-13
Q9H813	PACC1	2.33293	1.58648e-06
Q08334	IL10RB	2.31864	1.57405e-08
Q9UNE7	STUB1	2.31114	3.06381e-10
Q96MM7	HS6ST2	2.30282	0.00436961
Q5VW38	GPR107	2.27317	2.65101e-08
P61018	RAB4B	2.2533	0.0163195
Q9NZC3	GDE1	2.24577	1.55919e-07
Q96EU7	C1GALT1C1	2.24233	0.00409583
Q96QD8	SLC38A2	2.24128	1.30318e-08
O43278	SPINT1	2.20477	1.09201e-08
Q86XT9	TMEM219	2.19752	0.0174434
P37173	TGFBR2	2.19275	0.04368
Q9UNK0	STX8	2.18716	8.45203e-09
Q8NHP6	MOSPD2	2.17762	0.0226364
Q86W74	ANKRD46	2.17452	0.0259509
P11117	ACP2	2.17103	1.15054e-08
Q8IY22	CMIP	2.17069	4.06745e-11
P48449	LSS	2.1673	1.14039e-07
Q9NPR2	SEMA4B	2.15437	3.37392e-09
Q14435	GALNT3	2.14913	0.0440378
Q14512	FGFBP1	2.12666	0.00151227
Q8TD19	NEK9	2.12531	0.00771914
Q9BRX8	PRXL2A	2.11384	0.0118374
Q9H6A9	PCNX3	2.11363	0.00253369
Q6IAA8	LAMTOR1	2.10885	1.16457e-10
Q8IWT6	LRRC8A	2.10154	5.62904e-10
Q9UP38	FZD1	2.09981	0.00771914
Q9H2J7	SLC6A15	2.09806	1.20447e-08
P13473	LAMP2	2.09197	6.04997e-12
O95377	GJB5	2.09047	0.00959491
Q9H3N1	TMX1	2.08747	8.2448e-08
Q14108	SCARB2	2.08636	1.21444e-09
O75477	ERLIN1	2.07861	0.0493255
Q9NX94	WBP1L	2.07363	0.00175397
Q8IWB7	WDFY1	2.07283	0.00033854
Q5W0Z9	ZDHHC20	2.05642	5.50791e-10
O15551	CLDN3	2.05048	0.0498514
Q6UWV2	MPZL3	2.03819	0.0231087
O43493	TGOLN2	2.03421	4.01194e-07
Q9Y519	TMEM184B	1.99693	5.67911e-07
P98153	DGCR2	1.99561	0.00403456
P36896	ACVR1B	1.99439	1.02625e-05
P05067	APP	1.98464	1.06094e-07
Q6NSJ5	LRRC8E	1.98144	1.44301e-06
Q9H6Y7	RNF167	1.97785	8.68092e-05
Q969X5	ERGIC1	1.9777	0.0317119
Q9Y487	ATP6V0A2	1.96532	7.74416e-07
Q8TB96	ITFG1	1.96011	5.26353e-09
Q8NA29	MFSD2A	1.95816	0.027802
Q969K7	TMEM54	1.95555	0.00794298
Q92783	STAM	1.95162	0.0497104
P10321	HLA-C	1.93267	4.33635e-10
Q8IZA0	KIAA0319L	1.92823	0.0429338
P55082	MFAP3	1.91196	2.11008e-05
Q9H7F0	ATP13A3	1.90155	4.66643e-08
Q9BYG0	B3GNT5	1.89378	0.00345465
Q9UNN8	PROCR	1.88998	7.254e-05
Q15036	SNX17	1.87725	2.82101e-07
Q10472	GALNT1	1.86483	2.17636e-06
P55085	F2RL1	1.86424	0.0269767
O94907	DKK1	1.8631	0.0202306
P05121	SERPINE1	1.85609	5.09132e-06
O75581	LRP6	1.8478	0.00225515
O95562	SFT2D2	1.8476	0.0278744
Q86Y82	STX12	1.84637	5.00293e-10
Q6ZVM7	TOM1L2	1.84132	0.00512703
P16035	TIMP2	1.84104	0.0159321
Q96L58	B3GALT6	1.80517	0.0367002
P40818	USP8	1.80512	7.35927e-09
Q5T9L3	WLS	1.80142	1.02325e-06
Q15392	DHCR24	1.79638	2.45603e-06
Q03135	CAV1	1.79078	2.24528e-09
Q9UHD2	TBK1	1.78114	0.00505527
Q8TDW0	LRRC8C	1.77226	0.0277635
Q9UKW4	VAV3	1.75723	0.045205
Q9BTU6	PI4K2A	1.73553	1.90074e-09
Q9BV40	VAMP8	1.73104	3.91478e-13
P51809	VAMP7	1.70951	3.03438e-08
P30530	AXL	1.70642	1.55919e-07
Q9UEU0	VTI1B	1.70623	2.08055e-05
P42166	TMPO	1.6956	5.50704e-05
O15118	NPC1	1.69226	1.84648e-06
Q96AG4	LRRC59	1.67357	9.43787e-05
Q9H0V1	TMEM168	1.67257	0.0266963
Q9H3S7	PTPN23	1.66409	7.22638e-06
P51151	RAB9A	1.66274	1.16688e-05
Q15043	SLC39A14	1.65377	8.20701e-07
Q96PD2	DCBLD2	1.64627	7.91737e-08
O43688	PLPP2	1.63627	2.84578e-07
P25116	F2R	1.63396	2.30933e-06
Q8WVQ1	CANT1	1.61711	1.36523e-06
Q15025	TNIP1	1.61434	1.35372e-05
O00264	PGRMC1	1.59939	0.00137368
O00429	DNM1L	1.58491	1.35719e-07
Q8NCH0	CHST14	1.57287	0.00409583
P04156	PRNP	1.57103	0.000363661
Q8NBQ5	HSD17B11	1.56983	0.0446508
O43169	CYB5B	1.53488	0.00170333
Q99735	MGST2	1.53459	0.00507575
O00214	LGALS8	1.53432	6.63254e-07
Q96AJ9	VTI1A	1.51776	0.00089802
P27037	ACVR2A	1.51003	0.00872565
Q9C0C4	SEMA4C	1.49748	0.0141824
Q8NDZ4	DIPK2A	1.49655	0.02514
Q99523	SORT1	1.48825	7.59589e-06
Q8N0X7	SPART	1.48094	0.0168254
P23458	JAK1	1.47542	1.69797e-08
Q8NBP7	PCSK9	1.46531	0.0177646
Q16625	OCLN	1.45389	5.07113e-08
Q9P0L0	VAPA	1.43791	0.0112682
O95807	TMEM50A	1.42462	0.00771914
Q8N370	SLC43A2	1.42262	0.0213188
P01135	TGFA	1.42116	0.00123329
Q8TBA6	GOLGA5	1.41874	0.00142589
Q92734	TFG	1.41442	2.80989e-06
Q9NV96	TMEM30A	1.39955	1.35719e-07
P36894	BMPR1A	1.39325	2.03254e-06
Q7LGA3	HS2ST1	1.3896	0.0468915
P32970	CD70	1.38709	0.000691541
Q14118	DAG1	1.37271	3.61104e-07
Q08345	DDR1	1.37218	1.97367e-07
Q86WV6	STING1	1.36939	0.00204906
O00308	WWP2	1.35837	9.43232e-08
Q9ULH0	KIDINS220	1.35083	0.00908545
P31431	SDC4	1.34434	0.00119738
Q12933	TRAF2	1.33748	0.000512381
O60291	MGRN1	1.33495	2.97547e-05
Q7Z2K6	ERMP1	1.32354	8.67232e-05
P62263	RPS14	1.32185	0.0196748
P15941	MUC1	1.31957	0.0353236
P78324	SIRPA	1.31414	0.00645089
Q13641	TPBG	1.30904	3.50813e-07
Q8TC07	TBC1D15	1.28686	0.00970103
P15291	B4GALT1	1.28678	0.0262554
P61421	ATP6V0D1	1.27852	2.17636e-06
P62993	GRB2	1.27515	8.7893e-06
Q96L92	SNX27	1.2685	0.000707889
P21579	SYT1	1.239	0.00301318
O14495	PLPP3	1.23188	0.00204906
O75955	FLOT1	1.23046	3.01781e-06
Q08357	SLC20A2	1.22777	1.46009e-07
P35052	GPC1	1.22249	0.0024037
O75882	ATRN	1.22149	6.40618e-07
O95573	ACSL3	1.22032	0.000837287
P48060	GLIPR1	1.21884	0.000274386
P17302	GJA1	1.20475	0.0099157
P08581	MET	1.20036	8.15231e-06
P10586	PTPRF	1.19847	1.51609e-05
P04843	RPN1	1.1949	1.80084e-06
Q9NRW7	VPS45	1.1756	3.16261e-06
Q96J02	ITCH	1.17072	4.36953e-05
Q16787	LAMA3	1.16963	0.00156189
Q03405	PLAUR	1.15947	0.00108148
P46782	RPS5	1.15484	0.0410681
Q12906	ILF3	1.15367	0.0169212
Q96CS7	PLEKHB2	1.15184	0.0119398
Q08380	LGALS3BP	1.15079	4.65276e-05
P51572	BCAP31	1.14984	0.0267751
Q13443	ADAM9	1.14584	1.22174e-05
O43399	TPD52L2	1.13678	0.00111127
O00219	HAS3	1.12174	0.00217745
P50281	MMP14	1.10996	4.02907e-05
Q13530	SERINC3	1.10783	0.000231101
Q9Y4D1	DAAM1	1.10463	0.000285824
Q13332	PTPRS	1.09985	2.30933e-06
P11279	LAMP1	1.09954	0.00892677
P50402	EMD	1.09678	0.0387742
P50895	BCAM	1.09186	0.000177448
P23284	PPIB	1.08962	0.0170355
O14786	NRP1	1.08105	3.16239e-05
P50454	SERPINH1	1.07773	0.00314094
Q15223	NECTIN1	1.06874	0.0024014
Q04721	NOTCH2	1.06539	1.40857e-05
Q9HD45	TM9SF3	1.06478	0.00269875
O14828	SCAMP3	1.06299	3.73908e-05
Q6UWE0	LRSAM1	1.06048	0.000117935
Q6ZRP7	QSOX2	1.0533	0.00457373
O14672	ADAM10	1.03523	0.000369929
Q8N163	CCAR2	1.03496	0.012939
P07339	CTSD	1.03198	0.0190857
Q13557	CAMK2D	1.02849	0.0206477
P16615	ATP2A2	1.02803	0.0483277
P78310	CXADR	1.02211	0.00033142
O60353	FZD6	1.01738	3.90749e-07
P11717	IGF2R	1.01471	7.6746e-06
Q29980	MICB	1.01419	0.014753
Q5W111	SPRYD7	1.01407	0.0259509
Q96NT5	SLC46A1	1.01285	0.000472088
Q9NP72	RAB18	1.01253	0.00168813
Q9GZM7	TINAGL1	1.00505	0.00440483

## Sheet: BAFA1 down
BAFA1 vs. control, down-regulated
Accession	Gene name	log FC	adj. p val.
Q8N392	ARHGAP18	-2.00786	0.000632923
Q99715	COL12A1	-1.71936	0.00640051
P39060	COL18A1	-1.54729	9.17696e-05
Q92888	ARHGEF1	-1.32968	0.0189927
Q04837	SSBP1	-1.29613	0.011766
O43795	MYO1B	-1.27617	3.74579e-05
Q9H0H5	RACGAP1	-1.11956	1.18137e-06
Q02241	KIF23	-1.11766	8.15231e-06
P98160	HSPG2	-1.07048	0.00357393
Q9BZQ8	NIBAN1	-1.02623	0.000931576
Q86W92	PPFIBP1	-1.01222	0.000223747
Q9H3M7	TXNIP	-1.00717	0.00652309

## Sheet: RAPA down
RAPA vs. control, down-regulated
Accession	Gene name	log FC	adj. p val.
O14979	HNRNPDL	-2.56292	0.0284447

## Sheet: CPD18 up
CPD18 vs. control, up-regulated
Accession	Gene name	log FC	adj. p val.
Q92890	UFD1	4.73783	0.013209
Q6UWE0	LRSAM1	3.51671	2.39058e-15
O75955	FLOT1	3.31596	1.87358e-15
Q14254	FLOT2	3.1594	5.10285e-16
Q13232	NME3	3.07307	0.0013098
Q99417	MYCBP	2.8305	0.00759844
Q8WWZ8	OIT3	2.59142	0.0215613
P30047	GCHFR	2.54174	0.016116
Q13242	SRSF9	2.51467	0.0221216
P62316	SNRPD2	2.44091	0.0482178
P08236	GUSB	2.27214	0.0207518
P05452	CLEC3B	2.25219	0.034019
P00488	F13A1	2.17431	0.00576522
Q99988	GDF15	2.16098	0.016116
P61289	PSME3	2.13873	0.0133567
Q14764	MVP	1.95329	9.94125e-05
Q14520	HABP2	1.92355	0.00044536
Q15517	CDSN	1.91328	0.00113152
Q9UKW4	VAV3	1.90183	0.0246395
P08621	SNRNP70	1.88236	0.000422223
Q9UP38	FZD1	1.88092	0.0171479
P50454	SERPINH1	1.75456	1.70993e-05
P02771	AFP	1.7152	0.00454411
O60259	KLK8	1.69224	0.0330106
Q96DA0	ZG16B	1.63511	0.00181187
Q13867	BLMH	1.62223	0.00456238
Q13557	CAMK2D	1.59137	0.000496659
P02774	GC	1.58863	0.00725602
P23219	PTGS1	1.5791	0.0486999
Q9NP55	BPIFA1	1.56542	0.00761459
Q8WXF1	PSPC1	1.54362	0.00785131
P00747	PLG	1.53146	0.0494259
Q96L46	CAPNS2	1.51646	0.0144501
P20073	ANXA7	1.50367	2.57644e-06
Q13510	ASAH1	1.48676	0.00105718
Q8IZ83	ALDH16A1	1.4834	0.0256046
P04040	CAT	1.48192	0.00105718
O43548	TGM5	1.4802	0.00610643
Q6P4A8	PLBD1	1.47593	0.00479561
P25398	RPS12	1.47131	0.0436739
P28676	GCA	1.47061	2.02212e-06
Q9H0W9	C11orf54	1.44626	0.0029571
P04004	VTN	1.42558	0.000256779
P30626	SRI	1.42237	8.75034e-06
P42357	HAL	1.42003	0.0207857
Q9Y3R4	NEU2	1.4101	0.0252686
Q8TEA8	DTD1	1.39948	0.0136716
P05120	SERPINB2	1.39558	0.00804104
Q9Y315	DERA	1.38804	0.0112676
Q86YZ3	HRNR	1.37186	0.0276696
P81605	DCD	1.36872	0.00655005
Q8NEX9	SDR9C7	1.36311	0.0100998
P19823	ITIH2	1.34996	0.00947537
P25311	AZGP1	1.34237	0.0105667
Q8N163	CCAR2	1.3303	0.00181187
P51688	SGSH	1.32227	0.032719
P02751	FN1	1.32058	0.0353167
Q13162	PRDX4	1.32015	0.00650725
Q14103	HNRNPD	1.3194	0.00927331
P46777	RPL5	1.31864	0.0464521
P15289	ARSA	1.31131	0.0353167
P12273	PIP	1.30934	0.00758939
Q7L1W4	LRRC8D	1.29963	0.00704876
Q12906	ILF3	1.29435	0.00739153
P08697	SERPINF2	1.29189	0.0242061
P06865	HEXA	1.27327	0.0146905
Q08188	TGM3	1.27187	0.01371
O60911	CTSV	1.26995	0.0151343
Q9BYJ1	ALOXE3	1.26987	0.024928
Q13151	HNRNPA0	1.26323	0.00606547
P28070	PSMB4	1.26245	0.0096034
Q96QA5	GSDMA	1.25869	0.00473474
P12270	TPR	1.25186	0.0079643
Q92820	GGH	1.25102	0.00473943
P35573	AGL	1.24519	0.0323503
Q96QR8	PURB	1.2419	0.0151343
P02748	C9	1.23391	0.0348319
Q9HC84	MUC5B	1.22509	0.0108767
P84103	SRSF3	1.22382	0.0320546
Q9BUJ2	HNRNPUL1	1.22349	0.0118851
P10253	GAA	1.2219	0.0265232
Q5JTV8	TOR1AIP1	1.21602	0.0149667
P05089	ARG1	1.20963	0.0151899
P62263	RPS14	1.20083	0.0320546
P62277	RPS13	1.19651	0.0132831
Q96P63	SERPINB12	1.19575	0.00830088
P56537	EIF6	1.16509	0.00256518
P50452	SERPINB8	1.15614	0.0115338
P09668	CTSH	1.15112	0.0242061
P32320	CDA	1.1499	0.0494347
O75342	ALOX12B	1.1425	0.0141877
Q92945	KHSRP	1.13682	0.000603464
Q9Y337	KLK5	1.13029	0.0129243
Q16610	ECM1	1.12349	0.0129229
Q00577	PURA	1.12229	0.0487065
O75635	SERPINB7	1.12145	0.00907522
P20930	FLG	1.11666	0.0465799
P01040	CSTA	1.11632	0.0100998
P07686	HEXB	1.11044	0.0219163
P16278	GLB1	1.10362	0.0133235
P17050	NAGA	1.09915	0.0494347
P31944	CASP14	1.08265	0.031279
P62241	RPS8	1.07588	0.0260264
P05546	SERPIND1	1.07528	0.0442465
P22735	TGM1	1.06957	0.0146905
P25788	PSMA3	1.06699	0.0195561
Q8IW75	SERPINA12	1.06271	0.0169365
P09525	ANXA4	1.04396	7.80118e-06
P24534	EEF1B2	1.03779	0.0373047
P08842	STS	1.03347	0.0183985
P23142	FBLN1	1.03256	0.0298377
P40926	MDH2	1.03044	0.0364959
P05387	RPLP2	1.0301	0.0494347
Q9H4B7	TUBB1	1.01731	0.0470588
Q96AG4	LRRC59	1.00759	0.0182758
P42785	PRCP	1.00395	0.0298377

## Sheet: CPD18 down
CPD18 vs. control, down-regulated
Accession	Gene name	log FC	adj. p val.
Q9C0H5	ARHGAP39	-3.87885	3.33064e-07
Q15363	TMED2	-3.71227	0.0412541
Q96KP1	EXOC2	-3.71116	7.9878e-07
Q14699	RFTN1	-3.48475	0.000398006
Q8NA29	MFSD2A	-3.27236	0.000358334
Q8IYS2	KIAA2013	-3.14515	0.000346555
Q9UJZ1	STOML2	-3.11067	0.00305482
Q96BX8	MOB3A	-3.0521	0.000338268
Q9H8W4	PLEKHF2	-3.03592	0.0044937
O00139	KIF2A	-3.03092	1.35535e-07
Q9BUF5	TUBB6	-2.94752	0.0451268
Q04323	UBXN1	-2.889	0.0361359
P36776	LONP1	-2.85883	0.04056
Q9NRA1	PDGFC	-2.72455	0.00486087
Q53LP3	SOWAHC	-2.69378	0.00274742
P52948	NUP98	-2.64885	0.0494347
P52823	STC1	-2.61181	0.00739153
Q9HD67	MYO10	-2.59835	0.000403271
P37173	TGFBR2	-2.58315	0.0140413
Q13442	PDAP1	-2.5489	0.00391845
Q15293	RCN1	-2.50327	0.00228094
O00625	PIR	-2.4856	0.00550267
Q9BRA2	TXNDC17	-2.48118	0.00154906
Q8IYI6	EXOC8	-2.43871	0.0026219
Q9NXU5	ARL15	-2.42732	0.0258394
Q9UKB1	FBXW11	-2.42251	0.00388172
Q9UI30	TRMT112	-2.31947	0.0320524
Q9NVP1	DDX18	-2.31796	0.0300299
Q13625	TP53BP2	-2.29251	0.0129229
Q7L273	KCTD9	-2.27928	0.0394813
Q96EF6	FBXO17	-2.26445	0.00091947
Q9UKE5	TNIK	-2.2529	0.038344
Q12955	ANK3	-2.21863	0.00198242
Q9Y2E6	DTX4	-2.16069	0.0173739
Q5R3F8	ELFN2	-2.09238	0.000712622
Q5MNZ6	WDR45B	-2.08873	0.0120639
P20936	RASA1	-2.07259	0.031279
Q01968	OCRL	-2.06454	0.0494347
Q8WVP5	TNFAIP8L1	-2.06247	0.0028218
Q15126	PMVK	-2.04857	0.0207518
Q3SXY8	ARL13B	-2.04744	0.0013098
Q8NC67	NETO2	-2.03988	0.00491442
P67870	CSNK2B	-2.03746	0.00640266
O00548	DLL1	-2.03364	0.00789426
Q9UKZ9	PCOLCE2	-2.00636	0.00644001
Q15147	PLCB4	-1.99872	0.000123115
P13667	PDIA4	-1.98277	0.0189622
Q14168	MPP2	-1.97451	0.00804104
Q9Y383	LUC7L2	-1.96992	0.0351512
Q9BSD7	NTPCR	-1.95903	0.031279
Q14498	RBM39	-1.94241	0.0258394
Q7LGA3	HS2ST1	-1.90612	0.00543176
Q6ZS17	RIPOR1	-1.90353	0.000217778
P61923	COPZ1	-1.90126	0.0154915
Q86VI4	LAPTM4B	-1.89153	0.0186115
O75147	OBSL1	-1.88775	0.00914016
O60568	PLOD3	-1.87583	0.00803262
Q86UW9	DTX2	-1.85994	0.0189622
Q8IZ21	PHACTR4	-1.85942	0.00655005
Q9H425	C1orf198	-1.84572	0.00541827
Q9BSQ5	CCM2	-1.82949	0.000554418
Q96F46	IL17RA	-1.8266	0.00479561
Q9UEY8	ADD3	-1.81356	0.0252532
Q86YS7	C2CD5	-1.81223	0.00720435
P43405	SYK	-1.80899	0.00213468
Q14669	TRIP12	-1.79397	1.67696e-06
Q96GD4	AURKB	-1.78365	0.00550267
O43854	EDIL3	-1.76378	1.73122e-08
Q13572	ITPK1	-1.75818	0.0383718
O00192	ARVCF	-1.74673	0.0133235
P49257	LMAN1	-1.73099	0.0353167
Q9H0B6	KLC2	-1.70094	0.0217216
P23508	MCC	-1.69808	0.00962418
Q92963	RIT1	-1.67117	0.000477968
O60658	PDE8A	-1.66543	0.0118851
O14924	RGS12	-1.66244	0.0373381
P36383	GJC1	-1.65449	0.0206642
Q9H1Z9	TSPAN10	-1.65366	0.0108248
P25106	ACKR3	-1.65319	0.00987298
Q9UQE7	SMC3	-1.60903	0.00461656
P19634	SLC9A1	-1.57572	0.0169365
Q12792	TWF1	-1.57111	0.0356275
O75712	GJB3	-1.57078	8.75207e-05
P24394	IL4R	-1.55823	0.0266031
Q9Y2D4	EXOC6B	-1.55378	0.00736821
P14635	CCNB1	-1.53646	0.0440873
Q9UJF2	RASAL2	-1.50984	2.35374e-06
P61769	B2M	-1.49198	8.0197e-06
Q96BJ3	AIDA	-1.48241	7.61235e-08
Q9UQC9	CLCA2	-1.46368	0.00919677
Q9Y5W9	SNX11	-1.46181	0.0466435
Q9UHW9	SLC12A6	-1.45994	0.0189622
P39060	COL18A1	-1.45528	0.000410369
Q9BYG0	B3GNT5	-1.4493	0.0261778
Q14738	PPP2R5D	-1.44422	0.0273621
P27037	ACVR2A	-1.43351	0.013209
Q9Y6E0	STK24	-1.41056	3.27799e-06
P13693	TPT1	-1.40994	0.000256822
O43795	MYO1B	-1.40769	3.10245e-05
Q9H3M7	TXNIP	-1.40172	0.000338268
Q8IZJ1	UNC5B	-1.40006	0.0084762
P11172	UMPS	-1.39387	0.00232454
Q9Y3B3	TMED7	-1.37122	0.000509957
Q9C0C4	SEMA4C	-1.36663	0.0243955
Q86YQ8	CPNE8	-1.34974	5.75444e-06
Q8N0X7	SPART	-1.34777	0.0278058
Q9Y2H1	STK38L	-1.33735	0.0121624
O60674	JAK2	-1.33714	0.0164315
P62191	PSMC1	-1.32743	1.93048e-08
Q8TEW0	PARD3	-1.32652	8.0057e-07
Q08345	DDR1	-1.321	2.28697e-06
Q96FV3	TSPAN17	-1.30408	0.000519567
O14745	SLC9A3R1	-1.29678	3.13007e-05
Q86TV6	TTC7B	-1.29452	4.62137e-06
Q9NRR8	CDC42SE1	-1.29181	5.76599e-05
P55082	MFAP3	-1.25249	0.00541144
Q8N4C8	MINK1	-1.24107	1.38443e-07
O14908	GIPC1	-1.24083	5.1913e-07
P35612	ADD2	-1.2286	0.0156304
P17813	ENG	-1.22131	7.11421e-06
Q68BL7	OLFML2A	-1.21538	0.0447149
O43491	EPB41L2	-1.21442	0.00013014
Q02297	NRG1	-1.21027	0.0119118
P13497	BMP1	-1.19586	0.0189622
Q15599	SLC9A3R2	-1.19547	0.00423426
O76082	SLC22A5	-1.1943	0.0397589
P29350	PTPN6	-1.19262	0.000827123
Q9BUL8	PDCD10	-1.19222	1.46598e-06
Q9UIG8	SLCO3A1	-1.18637	8.35912e-05
Q96K21	ZFYVE19	-1.1774	0.0364447
P15260	IFNGR1	-1.1762	8.75207e-05
Q9Y376	CAB39	-1.17418	8.68076e-07
Q96NE9	FRMD6	-1.1735	0.00421895
Q9BSE2	TMEM79	-1.17245	0.000110973
Q7Z403	TMC6	-1.15684	8.75207e-05
P50151	GNG10	-1.14008	0.0200298
Q14542	SLC29A2	-1.13578	3.59388e-05
P53350	PLK1	-1.13491	0.000314058
P22223	CDH3	-1.1278	0.000107054
Q9HAU4	SMURF2	-1.11157	0.00293877
Q03169	TNFAIP2	-1.09308	3.32048e-06
Q9HCU4	CELSR2	-1.08673	1.67696e-06
O75695	RP2	-1.08428	0.000758369
P01130	LDLR	-1.08112	0.00462086
P15531	NME1	-1.08109	0.0250125
O95819	MAP4K4	-1.08007	6.98908e-05
Q9HAU0	PLEKHA5	-1.07988	0.000132982
P08237	PFKM	-1.07697	0.0381604
Q9BZD6	PRRG4	-1.07505	0.00808893
P80723	BASP1	-1.07215	5.06384e-05
Q9P206	KIAA1522	-1.07141	0.000186887
P20020	ATP2B1	-1.07022	0.00339618
Q6P9B6	MEAK7	-1.06894	5.6779e-05
Q8NC42	RNF149	-1.05842	0.000289945
O14936	CASK	-1.05649	3.59388e-05
Q96CS7	PLEKHB2	-1.05214	0.0211126
P63098	PPP3R1	-1.04797	0.00233112
Q9NUQ9	CYRIB	-1.04748	3.23691e-06
P35221	CTNNA1	-1.0456	1.46598e-06
Q8ND76	CCNY	-1.04418	0.00213511
P80303	NUCB2	-1.04032	0.030894
Q9P289	STK26	-1.03635	0.000871928
Q86YT6	MIB1	-1.03622	0.0320546
Q99622	C12orf57	-1.03574	0.00799101
O94832	MYO1D	-1.03414	2.45716e-05
Q9H6A0	DENND2D	-1.03396	0.000632248
Q9HB09	BCL2L12	-1.0332	0.000351451
P29966	MARCKS	-1.02714	4.83624e-05
P02649	APOE	-1.02387	0.0159783
Q14156	EFR3A	-1.02141	5.42413e-05
P62258	YWHAE	-1.02108	1.46598e-06
Q9Y5J5	PHLDA3	-1.02025	5.5193e-05
Q9NZW5	PALS2	-1.0161	4.5049e-05
Q9UEW8	STK39	-1.01537	0.0294913
O15031	PLXNB2	-1.01328	8.0197e-06
O00161	SNAP23	-1.01273	0.00700453
Q9BY21	GPR87	-1.00957	0.00415014
Q96A59	MARVELD3	-1.00362	0.00395312
Q9C0D5	TANC1	-1.00107	0.0294913

## Sheet: AUTO down
AUTO vs. control, down-regulated
Accession	Gene name	log FC	adj. p val.
Q96DR8	MUCL1	-3.98074	0.022986

## Sheet: TOR1 up
TOR1 vs. control, up-regulated
Accession	Gene name	log FC	adj. p val.
Q92626	PXDN	2.08575	0.00980001

[truncated: 3 more sheets: TOR1 down, starv. up, starv. down]
